# Supplementary material for: Comparative analysis of histone H3K4me3 modifications between blastocysts and somatic tissues in cattle
Source: Sci Rep. 2021 Apr 15;11:8253. doi: 10.1038/s41598-021-87683-0 (PMC8050253; doi:10.1038/s41598-021-87683-0)
Supplement: Supplementary file 4 — Supplementary Table S3. [file 41598_2021_87683_MOESM4_ESM.xlsx]

## Sheet: Table S3
Table S3. Top 10 significantly enriched GO terms derived from blastocyst-specific peaks relative to liver and muscle
GO term	Gene n.	FDR(B)
embryo development	28	3.9e-10
embryonic morphogenesis	21	1.5e-08
cell fate commitment	15	1.7e-08
pattern specification process	18	2.8e-08
regionalization	16	5.8e-08
chordate embryonic development	19	5e-07
embryo development ending in birth or egg hatching	19	5e-07
anatomical structure formation involved in morphogenesis	23	9e-06
cell fate specification	8	4.1e-05
embryonic organ development	14	4.3e-05
